# Supplementary material for: Development of Coated PLA Films Containing a Commercial Olive Leaf Extract for the Food Packaging Sector
Source: Antioxidants (Basel). 2024 Apr 26;13(5):519. doi: 10.3390/antiox13050519 (PMC11117849; doi:10.3390/antiox13050519)
Supplement: Supplementary file 1 [file antioxidants-13-00519-s001.zip]

Archive with 3 entries (3 files):
- Figure S1.pdf
- Table S1.csv
- Table S2.csv
